# Supplementary material for: Effect of Chemotherapy Cytarabine and Acute Myeloid Leukemia on the Development of Spermatogenesis at the Adult Age of Immature Treated Mice
Source: Int J Mol Sci. 2022 Apr 4;23(7):4013. doi: 10.3390/ijms23074013 (PMC8999636; doi:10.3390/ijms23074013)
Supplement: Supplementary file 1 [file ijms-23-04013-s001.zip]

Archive with 1 entries (1 files):
- ijms-1630775-supplementary.pdf
